# Supplementary material for: RASSF1A is required for the maintenance of nuclear actin levels
Source: EMBO J. 2019 Jun 7;38(16):e101168. doi: 10.15252/embj.2018101168 (PMC6694222; doi:10.15252/embj.2018101168)
Supplement: Supplementary file 2 — Source Data for Expanded View [file EMBJ-38-e101168-s005.zip]

Archive with 16 entries (12 files):
- Source_Data_EV_Figures/
- Source_Data_EV_Figures/__MACOSX/
- Source_Data_EV_Figures/__MACOSX/Source_Data_EV_Figures/
- Source_Data_EV_Figures/__MACOSX/Source_Data_EV_Figures/._SD_EV1.pdf
- Source_Data_EV_Figures/__MACOSX/Source_Data_EV_Figures/._SD_Fig_EV2.pdf
- Source_Data_EV_Figures/__MACOSX/Source_Data_EV_Figures/._SD_Fig_EV3.pdf
- Source_Data_EV_Figures/__MACOSX/Source_Data_EV_Figures/._SD_Fig_EV4_1.pdf
- Source_Data_EV_Figures/__MACOSX/Source_Data_EV_Figures/._SD_Fig_EV4_2.pdf
- Source_Data_EV_Figures/__MACOSX/Source_Data_EV_Figures/._SD_Fig_EV5.pdf
- Source_Data_EV_Figures/Source_Data_EV_Figures/
- Source_Data_EV_Figures/Source_Data_EV_Figures/SD_EV1.pdf
- Source_Data_EV_Figures/Source_Data_EV_Figures/SD_Fig_EV2.pdf
- Source_Data_EV_Figures/Source_Data_EV_Figures/SD_Fig_EV3.pdf
- Source_Data_EV_Figures/Source_Data_EV_Figures/SD_Fig_EV4_1.pdf
- Source_Data_EV_Figures/Source_Data_EV_Figures/SD_Fig_EV4_2.pdf
- Source_Data_EV_Figures/Source_Data_EV_Figures/SD_Fig_EV5.pdf
